# Supplementary material for: Linum lewisii Adventitious and Hairy-Roots Cultures as Lignan Plant Factories
Source: Antioxidants (Basel). 2022 Aug 5;11(8):1526. doi: 10.3390/antiox11081526 (PMC9404846; doi:10.3390/antiox11081526)
Supplement: Supplementary file 1 [file antioxidants-11-01526-s001.zip]

Archive with 1 entries (1 files):
- antioxidants-1837781-supplementary.pdf
